# Supplementary material for: Association of Alkaline Phosphatase with Cardiovascular Disease in Patients with Dyslipidemia: A 6-Year Retrospective Study
Source: J Cardiovasc Dev Dis. 2024 Feb 15;11(2):60. doi: 10.3390/jcdd11020060 (PMC10889667; doi:10.3390/jcdd11020060)
Supplement: Supplementary file 1 [file jcdd-11-00060-s001.zip]

Archive with 1 entries (1 files):
- jcdd-2827972-supplementary.pdf
